# Supplementary material for: Hepatitis B virus cccDNA is formed through distinct repair processes of each strand
Source: Nat Commun. 2021 Mar 11;12:1591. doi: 10.1038/s41467-021-21850-9 (PMC7952586; doi:10.1038/s41467-021-21850-9)
Supplement: Supplementary file 4 — Source Data [file 41467_2021_21850_MOESM4_ESM.xlsx]

## Sheet: Figure 1
Figure. 1c-f, uncropped gel data
Numerical quantification data
Figure 1e
	Band identity	Band intensity	Sum intensity of Rrc, L, and ccc	% repaired (ccc band intensity/sum intensity)
All five protein	Rrc band	7907.5	13210.6	11.5915
	L band	3771.77
	ccc band	1531.31
PCNA omission	Rrc band	9268.67	12224.6	0
	L band	2955.89
	ccc band	0
RFC omission	Rrc band	9170.72	12053.1	0
	L band	2882.36
	ccc band	0
POLD omission	Rrc band	9045.89	12336.5	0
	L band	3290.65
	ccc band	0
FEN-1 omission	Rrc band	10182.5	12919.1	0
	L band	2736.6
	ccc band	0
LIG1 omission	Rrc band	9581.25	13693.6	0
	L band	4112.31
	ccc band	0
Figure 1f, (lane 1-6)						Figure 1f, (lane 7-11)
	Band identity	Band intensity	Sum intensity of Rrc, L, and ccc	% repaired (ccc band intensity/sum intensity)			Treatment	Band identity	Band intensity	Sum intensity of Rrc, L, and ccc	% repaired (ccc band intensity/sum intensity)
All five protein	Rrc band	5393.96	9929.67	31.4756		msl_Rrc	No protein	Rrc + L	13007.9	13007.9	0
	L band	1410.28						ccc	0
	ccc band	3125.43					All five proteins	Rrc + L	4367.15	6258.99	30.226
PCNA omission	Rrc band	4932.26	8463.31	30.1962				ccc	1891.84
	L band	975.456					FEN-1 and LIG1	Rrc + L	4780.9	6526.5	26.7463
	ccc band	2555.6						ccc	1745.6
RFC omission	Rrc band	5116.96	8838.5	27.4256			FEN-1 only	Rrc + L	9700.09	9700.09	0
	L band	1297.53						ccc	0
	ccc band	2424.01					LIG1 only	Rrc + L	11296.5	11296.5	0
POLD omission	Rrc band	5550.96	8948.97	26.3193				ccc	0
	L band	1042.7
	ccc band	2355.3
FEN-1 omission	Rrc band	9221.81	10643.2	0
	L band	1421.43
	ccc band	0
LIG1 omission	Rrc band	9027.96	11708	0
	L band	2680.06
	ccc band	0

## Sheet: Figure 2
Figure. 2c-f, uncropped gel data
Numerical quantification data
Fig. 2c lanes 1-7								Fig. 2c lanes 8-14
	Time (min)	Band identity	Band intensity	Sum intensity of Rrc, L, and ccc	% repaired (ccc band intensity/sum intensity)				Time (min)	Band identity	Band intensity	Sum intensity of Rrc, L, and ccc	% repaired (ccc band intensity/sum intensity)
NA-Rrc	0	Rrc + L	8023.61	8023.61	0			Rrc	0	Rrc + L	11493.4	11493.4	0
		ccc	0							ccc	0
	1	Rrc + L	8291.56	8291.56	0				1	Rrc + L	11352.3	12048.1	5.77536
		ccc	0							ccc	695.82
	3	Rrc + L	7836.37	7836.37	0				3	Rrc + L	5772.78	7826.92	26.2445
		ccc	0							ccc	2054.13
	5	Rrc + L	8613.9	8613.9	0				5	Rrc + L	6147.73	9022.52	31.8624
		ccc	0							ccc	2874.79
	10	Rrc + L	8568.02	8568.02	0				10	Rrc + L	5910.44	8946.94	33.939
		ccc	0							ccc	3036.5
	30	Rrc + L	7814.56	7944.34	1.63359				30	Rrc + L	6465.68	9353.76	30.8762
		ccc	129.778							ccc	2888.08
	60	Rrc + L	6661.97	7343.09	9.27557				60	Rrc + L	6665.85	9118.82	26.9
		ccc	681.113							ccc	2452.96
Fig. 2i, NA-Rrc_(+) repair was calculated from Fig. 2e lanes 1-7								Rrc_(+) repair was calculated from Fig. 2e lanes 8-14
probe Pb	Repeat #1							probe Pb	Repeat #1
NA-RrcDNA								RrcDNA
Time (min)	Band identity	Band intensity	Sum intensity of Rrc, L, and ccc	% repaired (ccc band intensity/sum intensity)				Time (min)	Band identity	Band intensity	Sum intensity of Rrc, L, and ccc	% repaired (ccc band intensity/sum intensity)
0	unrepaired	12812.7	12812.7	0				0	unrepaired	7657.4	7657.4	0
	fully repaired	0							fully repaired	0
1	unrepaired	11882.5	17927.7	33.7198				1	unrepaired	8641.23	13011.1	33.5858
	fully repaired	6045.2							fully repaired	4369.89
3	unrepaired	4322.57	14330.8	69.8372				3	unrepaired	3055.23	10030	69.5389
	fully repaired	10008.2							fully repaired	6974.72
5	unrepaired	3361.15	14530.2	76.8677				5	unrepaired	2374.94	9588.61	75.2316
	fully repaired	11169							fully repaired	7213.67
10	unrepaired	2029.84	13873	85.3684				10	unrepaired	2314.53	10966.7	78.895
	fully repaired	11843.2							fully repaired	8652.2
30	unrepaired	1553.84	14291.8	89.1277				30	unrepaired	1134.16	8829.66	87.1551
	fully repaired	12738							fully repaired	7695.5
60	unrepaired	1673.74	14908.5	88.7733				60	unrepaired	1304.94	9487.97	86.2464
	fully repaired	13234.8							fully repaired	8183.03
probe Pb	Repeat #2							probe Pb	Repeat #2
Time (min)	Band identity	Band intensity	Sum intensity of Rrc, L, and ccc	% repaired (ccc band intensity/sum intensity)				Time (min)	Band identity	Band intensity	Sum intensity of Rrc, L, and ccc	% repaired (ccc band intensity/sum intensity)
0	unrepaired	8520.81	8520.81	0				0	unrepaired	7783.23	7783.23	0
	fully repaired	0							fully repaired	0
1	unrepaired	7975.33	12675.9	37.0829				1	unrepaired	7751.93	11944.9	35.1028
	fully repaired	4700.6							fully repaired	4193.01
3	unrepaired	3450.89	12408.2	72.1887				3	unrepaired	4630.15	12452.8	62.8183
	fully repaired	8957.35							fully repaired	7822.62
5	unrepaired	2200.01	11648.4	81.1131				5	unrepaired	3401.45	11878.1	71.3637
	fully repaired	9448.35							fully repaired	8476.64
10	unrepaired	1798.43	12137	85.1823				10	unrepaired	2312.26	11272.9	79.4885
	fully repaired	10338.6							fully repaired	8960.69
30	unrepaired	1212.55	11442.8	89.4034				30	unrepaired	1540.36	11636	86.7622
	fully repaired	10230.2							fully repaired	10095.7
60	unrepaired	1469.28	11046.6	86.6993				60	unrepaired	807.113	10086.9	91.9984
	fully repaired	9577.3							fully repaired	9279.81
probe Pb	Repeat #3							probe Pb	Repeat #3
Time (min)	Band identity	Band intensity	Sum intensity of Rrc, L, and ccc	% repaired (ccc band intensity/sum intensity)				Time (min)	Band identity	Band intensity	Sum intensity of Rrc, L, and ccc	% repaired (ccc band intensity/sum intensity)
0	unrepaired	9770	9770	0				0	unrepaired	9739.17	9739.17	0
	fully repaired	0							fully repaired	0
1	unrepaired	8357.4	12772.7	34.5683				1	unrepaired	11128.4	17089	34.8799
	fully repaired	4415.31							fully repaired	5960.62
3	unrepaired	3383.4	11663.1	70.9906				3	unrepaired	5981.03	15319.1	60.9571
	fully repaired	8279.69							fully repaired	9338.1
5	unrepaired	2728.69	11757.3	76.7916				5	unrepaired	4966.86	14643.1	66.0806
	fully repaired	9028.64							fully repaired	9676.28
10	unrepaired	1645.01	11271.8	85.4059				10	unrepaired	4335.5	15173.7	71.4275
	fully repaired	9626.76							fully repaired	10838.2
30	unrepaired	1311.13	10371.2	87.3579				30	unrepaired	2979.2	14114.8	78.893
	fully repaired	9060.05							fully repaired	11135.6
60	unrepaired	1149.13	9823.24	88.3019				60	unrepaired	3219.69	15321	78.9851
	fully repaired	8674.1							fully repaired	12101.3
Fig. 2i, NA-Rrc_(-) repair was calculated from Fig. 2f lanes 1-7								Rrc_(-) repair was calculated from Fig. 2f lanes 8-14
probe Ma	Repeat #1							probe Ma	Repeat #1
NA-RrcDNA								RrcDNA
Time (min)	Band identity	Band intensity	Sum intensity of Rrc, L, and ccc	% repaired (ccc band intensity/sum intensity)				Time (min)	Band identity	Band intensity	Sum intensity of Rrc, L, and ccc	% repaired (ccc band intensity/sum intensity)
0	unrepaired	6448.57	6448.57	0				0	unrepaired	7007.55	7007.55	0
	fully repaired	0							fully repaired	0
1	unrepaired	6419.1	6624.12	3.09507				1	unrepaired	524.456	9378.02	94.4076
	fully repaired	205.021							fully repaired	8853.57
3	unrepaired	5969.74	6360.37	6.14158				3	unrepaired	589.284	8489.85	93.059
	fully repaired	390.627							fully repaired	7900.57
5	unrepaired	6499.4	7094.85	8.39279				5	unrepaired	491.042	8368.2	94.132
	fully repaired	595.456							fully repaired	7877.15
10	unrepaired	6908.52	7746.1	10.8129				10	unrepaired	657.234	9952.27	93.3961
	fully repaired	837.577							fully repaired	9295.03
30	unrepaired	7539.69	9805.05	23.104				30	unrepaired	388.749	8011.07	95.1474
	fully repaired	2265.36							fully repaired	7622.33
60	unrepaired	6708.15	9656.34	30.5311				60	unrepaired	494.92	8960.9	94.4769
	fully repaired	2948.18							fully repaired	8465.98
probe Ma	Repeat #2							probe Ma	Repeat #2
Time (min)	Band identity	Band intensity	Sum intensity of Rrc, L, and ccc	% repaired (ccc band intensity/sum intensity)				Time (min)	Band identity	Band intensity	Sum intensity of Rrc, L, and ccc	% repaired (ccc band intensity/sum intensity)
0	unrepaired	13435.8	13435.8	0				0	unrepaired	10884	10884	0
	fully repaired	0							fully repaired	0
1	unrepaired	12624.6	12888.5	2.04717				1	unrepaired	1774.23	12446	85.7446
	fully repaired	263.849							fully repaired	10671.8
3	unrepaired	10891.9	11386.8	4.34644				3	unrepaired	1601.94	12930.8	87.6114
	fully repaired	494.92							fully repaired	11328.8
5	unrepaired	11100.9	11732.1	5.38022				5	unrepaired	1567.36	13457	88.3529
	fully repaired	631.213							fully repaired	11889.6
10	unrepaired	11761.9	12924.8	8.99723				10	unrepaired	1334.11	14039.1	90.4972
	fully repaired	1162.87							fully repaired	12705
30	unrepaired	12586.5	15447.7	18.5221				30	unrepaired	1304.94	14712.9	91.1307
	fully repaired	2861.23							fully repaired	13408
60	unrepaired	12011.7	15778.1	23.8708				60	unrepaired	1064.41	14855.7	92.835
	fully repaired	3766.36							fully repaired	13791.3
probe Ma	Repeat #3							probe Ma	Repeat #3
Time (min)	Band identity	Band intensity	Sum intensity of Rrc, L, and ccc	% repaired (ccc band intensity/sum intensity)				Time (min)	Band identity	Band intensity	Sum intensity of Rrc, L, and ccc	% repaired (ccc band intensity/sum intensity)
0	unrepaired	9236.12	9236.12	0				0	unrepaired	9072.42	9072.42	0
	fully repaired	0							fully repaired	0
1	unrepaired	8747.42	8888.56	1.58791				1	unrepaired	1979.06	12410.2	84.053
	fully repaired	141.142							fully repaired	10431.2
3	unrepaired	8398.47	8771.27	4.25023				3	unrepaired	1529.53	11980.6	87.2333
	fully repaired	372.799							fully repaired	10451
5	unrepaired	8787.76	9222.56	4.71452				5	unrepaired	1405.23	12405	88.6721
	fully repaired	434.799							fully repaired	10999.8
10	unrepaired	8855.23	9444.44	6.23873				10	unrepaired	1466.48	12900.6	88.6325
	fully repaired	589.213							fully repaired	11434.2
30	unrepaired	7908.98	9095.85	13.0485				30	unrepaired	1311.06	12853.8	89.8002
	fully repaired	1186.87							fully repaired	11542.7
60	unrepaired	7407.86	9183.56	19.3356				60	unrepaired	1472.18	13012	88.6859
	fully repaired	1775.7							fully repaired	11539.8
Summary of above numerical data
time (min)	NA-Rrc_Pb			Average	S.D			time (min)	Rrc_Pb			Average	S.D
	Repeat #1	Repeat #2	Repeat #3						Repeat #1	Repeat #2	Repeat #3
0	0	0	0	0	0			0	0	0	0	0	0
1	33.7	37.0829	34.5683	35.3914	2.39206			1	33.6	35.1028	34.8799	34.5276	0.810993
3	69.8	72.1887	70.9906	70.9944	1.68907			3	69.5	62.8183	60.9571	64.4251	4.4924
5	76.9	81.1131	76.7916	79.0066	2.97912			5	75.2	71.3637	66.0806	70.8814	4.57878
10	85.4	85.1823	85.4059	85.2912	0.153934			10	78.9	79.4885	71.4275	76.6053	4.49376
30	89.1	89.4034	87.3579	89.2517	0.214517			30	87.2	86.7622	78.893	84.2851	4.67478
60	88.8	86.6993	88.3019	87.7496	1.48545			60	86.2	91.9984	78.9851	85.7279	6.51948
time (min)	NA-Rrc_Ma			Average	S.D			time (min)	Rrc_Ma			Average	S.D	P value between NA-Rrc and Rrc (two-stage step-up t-test method from Graphpad Prism)
	Repeat #1	Repeat #2	Repeat #3						Repeat #1	Repeat #2	Repeat #3
0	0	0	0	0	0			0	0	0	0	0	0
1	3.1	2	1.6	2.23333	0.776745			1	94.4	85.7	84.1	88.0667	5.54286	1.19404e-05
3	6.1	4.3	4.3	4.9	1.03923			3	93.1	87.6	87.2	89.3	3.29697	1.86921e-06
5	8.4	5.4	4.7	6.16667	1.96554			5	94.1	88.4	88.7	90.4	3.2078	2.64099e-06
10	10.8	9	6.2	8.66667	2.31805			10	93.4	90.5	88.6	90.8333	2.4173	1.83338e-06
30	23.1	18.5	13	18.2	5.05668			30	95.1	91.1	89.8	92	2.76225	2.44399e-05
60	30.5	23.9	19.3	24.5667	5.62968			60	94.5	92.8	88.7	92	2.98161	5.20644e-05

## Sheet: Figure 3
Figure. 3b-f, uncropped gel data
Numerical quantification data
Fig. 3g, NA-Rrc_(+) repair was calculated from Fig. 3c lanes 1-5								Rrc_(+) repair was calculated from Fig. 3c lanes 6-10
probe Pb	Repeat #1							probe Pb	Repeat #1
NA-RrcDNA								RrcDNA
Time (min)	Band identity	Band intensity	Sum intensity of Rrc, L, and ccc	% repaired (ccc band intensity/sum intensity)				Time (min)	Band identity	Band intensity	Sum intensity of Rrc, L, and ccc	% repaired (ccc band intensity/sum intensity)
0	unrepaired	13734.1	13734.1	0				0	unrepaired	14222.4	14222.4	0
	fully repaired	0							fully repaired	0
10	unrepaired	11141.8	13692.7	18.6291				10	unrepaired	12483.7	15405.3	18.9649
	fully repaired	2550.82							fully repaired	2921.6
30	unrepaired	9410.37	17111.5	45.0055				30	unrepaired	10812.1	17705.4	38.9334
	fully repaired	7701.1							fully repaired	6893.33
60	unrepaired	9858.8	18385.6	46.3776				60	unrepaired	9424.02	16564.3	43.1064
	fully repaired	8526.81							fully repaired	7140.28
120	unrepaired	10650.1	18435.7	42.2309				120	unrepaired	9944.49	16513.2	39.7787
	fully repaired	7785.57							fully repaired	6568.74
probe Pb	Repeat #2							probe Pb	Repeat #2
NA-RrcDNA								RrcDNA
Time (min)	Band identity	Band intensity	Sum intensity of Rrc, L, and ccc	% repaired (ccc band intensity/sum intensity)				Time (min)	Band identity	Band intensity	Sum intensity of Rrc, L, and ccc	% repaired (ccc band intensity/sum intensity)
0	unrepaired	22207.5	22207.5	0				0	unrepaired	15700.3	15700.3	0
	fully repaired	0							fully repaired	0
10	unrepaired	15496.9	21493.1	27.8983				10	unrepaired	15329.6	19823.9	22.6709
	fully repaired	5996.2							fully repaired	4494.26
30	unrepaired	16290.9	28923.6	43.6761				30	unrepaired	7731.02	15323.5	49.5481
	fully repaired	12632.7							fully repaired	7592.52
60	unrepaired	11011.4	22484.4	51.0264				60	unrepaired	12741.3	23705.2	46.2512
	fully repaired	11473							fully repaired	10964
120	unrepaired	14895.8	26608.5	44.0186				120	unrepaired	8623.8	17335.2	50.2525
	fully repaired	11712.7							fully repaired	8711.35
probe Pb	Repeat #3							probe Pb	Repeat #3
NA-RrcDNA								RrcDNA
Time (min)	Band identity	Band intensity	Sum intensity of Rrc, L, and ccc	% repaired (ccc band intensity/sum intensity)				Time (min)	Band identity	Band intensity	Sum intensity of Rrc, L, and ccc	% repaired (ccc band intensity/sum intensity)
0	unrepaired	20923.1	20923.1	0				0	unrepaired	23191.1	23191.1	0
	fully repaired	0							fully repaired	0
10	unrepaired	18168.2	21646.4	16.0683				10	unrepaired	16088.7	18525.9	13.1557
	fully repaired	3478.2							fully repaired	2437.2
30	unrepaired	12836.5	24115.6	46.771				30	unrepaired	10196.3	17766.7	42.6101
	fully repaired	11279.1							fully repaired	7570.42
60	unrepaired	10235.7	18777	45.4883				60	unrepaired	11213.2	20888.9	46.3201
	fully repaired	8541.35							fully repaired	9675.78
120	unrepaired	12374.7	22841.8	45.8244				120	unrepaired	8812.8	15861.5	44.439
	fully repaired	10467.1							fully repaired	7048.69
Fig. 3g, NA-Rrc_(-) repair was calculated from Fig. 3d lanes 1-5								Rrc_(-) repair was calculated from Fig. 3d lanes 6-10
probe Ma	Repeat #1							probe Ma	Repeat #1
NA-RrcDNA								RrcDNA
Time (min)	Band identity	Band intensity	Sum intensity of Rrc, L, and ccc	% repaired (ccc band intensity/sum intensity)				Time (min)	Band identity	Band intensity	Sum intensity of Rrc, L, and ccc	% repaired (ccc band intensity/sum intensity)
0	unrepaired	10267.1	10267.1	0				0	unrepaired	11760	11760	0
	fully repaired	0							fully repaired	0
10	unrepaired	6511.79	7129	8.65777				10	unrepaired	1976.84	10796.2	81.6895
	fully repaired	617.213							fully repaired	8819.35
30	unrepaired	6872.2	9721.39	29.3084				30	unrepaired	1192.18	11415.1	89.556
	fully repaired	2849.18							fully repaired	10222.9
60	unrepaired	6021.62	9427.39	36.1263				60	unrepaired	422.677	11804	96.4192
	fully repaired	3405.77							fully repaired	11381.4
120	unrepaired	6858.1	11857.9	42.1645				120	unrepaired	514.849	11037.2	95.3353
	fully repaired	4999.84							fully repaired	10522.4
probe Ma	Repeat #2							probe Ma	Repeat #2
NA-RrcDNA								RrcDNA
Time (min)	Band identity	Band intensity	Sum intensity of Rrc, L, and ccc	% repaired (ccc band intensity/sum intensity)				Time (min)	Band identity	Band intensity	Sum intensity of Rrc, L, and ccc	% repaired (ccc band intensity/sum intensity)
0	unrepaired	15755.4	15755.4	0				0	unrepaired	10155.1	10155.1	0
	fully repaired	0							fully repaired	0
10	unrepaired	12659.1	14106	10.2572				10	unrepaired	2830.74	13171.7	78.5089
	fully repaired	1446.89							fully repaired	10341
30	unrepaired	14455.6	24365.1	40.6708				30	unrepaired	402.92	8890.22	95.4678
	fully repaired	9909.47							fully repaired	8487.3
60	unrepaired	8633	17671.1	51.1462				60	unrepaired	278.92	12325	97.737
	fully repaired	9038.1							fully repaired	12046.1
120	unrepaired	11503.7	21665.1	46.9024				120	unrepaired	202.213	9746.75	97.9253
	fully repaired	10161.5							fully repaired	9544.54
probe Ma	Repeat #3							probe Ma	Repeat #3
NA-RrcDNA								RrcDNA
Time (min)	Band identity	Band intensity	Sum intensity of Rrc, L, and ccc	% repaired (ccc band intensity/sum intensity)				Time (min)	Band identity	Band intensity	Sum intensity of Rrc, L, and ccc	% repaired (ccc band intensity/sum intensity)
0	unrepaired	17195.2	17195.2	0				0	unrepaired	13022.3	13022.3	0
	fully repaired	0							fully repaired	0
10	unrepaired	15644.3	16675.9	6.18605				10	unrepaired	3737.1	14019.3	73.3431
	fully repaired	1031.58							fully repaired	10282.2
30	unrepaired	15327.6	24705.3	37.9582				30	unrepaired	1727.08	12259.5	85.9123
	fully repaired	9377.69							fully repaired	10532.4
60	unrepaired	11456.9	20663.9	44.5562				60	unrepaired	545.941	12577.5	95.6594
	fully repaired	9207.05							fully repaired	12031.6
120	unrepaired	11430.7	20986.5	45.5332				120	unrepaired	381.77	10281.1	96.2867
	fully repaired	9555.81							fully repaired	9899.37
Summary of above numerical data
time (min)	NA-Rrc_Pb			Average	S.D			time (min)	Rrc_Pb			Average	S.D
	Repeat #1	Repeat #2	Repeat #3						Repeat #1	Repeat #2	Repeat #3
0	0	0	0	0	0			0	0	0	0	0	0
10	18.6	27.8983	16.1	20.8661	6.21701			10	19	22.6709	13.2	18.2903	4.77517
30	45	43.6761	46.8	45.1587	1.56797			30	38.9	49.5481	42.6	43.6827	5.40597
60	46.4	51.0264	45.5	47.6421	2.96519			60	43.1	46.2512	46.3	45.2171	1.83359
120	42.2	44.0186	45.8	44.0062	1.80003			120	39.8	50.2525	44.4	44.8175	5.23874
time (min)	NA-Rrc_Ma			Average	S.D			time (min)	Rrc_Ma			Average	S.D	P value between NA-Rrc and Rrc (two-stage step-up t-test method from Graphpad Prism)
	Repeat #1	Repeat #2	Repeat #3						Repeat #1	Repeat #2	Repeat #3
0	0	0	0	0	0			0	0	0	0	0	0
10	8.7	10.3	6.2	8.4	2.0664			10	81.7	78.5	73.3	77.8333	4.2395	1.40474e-05
30	29.3	40.7	38	36	5.95735			30	89.6	95.5	85.9	90.3333	4.84183	0.000254297
60	36.1	51.1	44.6	43.9333	7.52219			60	96.4	97.7	95.7	96.6	1.01489	0.000274806
120	42.2	46.9	45.5	44.8667	2.41316			120	95.3	97.9	96.3	96.5	1.31149	5.30382e-06

## Sheet: Figure 4
Figure. 4, uncropped gel data

## Sheet: Figure 5
Figure. 5b-g, uncropped gel data
Numerical quantification data
Fig. 5c lanes 1-8
Substrates	Conditions	Bands	Band intensity	Sum intensity of Rrc, L, and ccc	% repaired (ccc band intensity/sum intensity)
NA-RrcDNA	mock	unrepaired	14113.2	16697.6	15.4778
		fully repaired	2584.43
	deplete	unrepaired	13918.3	14206.7	2.02992
		fully repaired	288.385
	deplete + PCNA	unrepaired	13420.3	14893	9.88867
		fully repaired	1472.72
RrcDNA	mock	unrepaired	11639.3	16763.7	30.5681
		fully repaired	5124.33
	deplete	unrepaired	11973.1	12654.2	5.38249
		fully repaired	681.113
	deplete + PCNA	unrepaired	11434.1	13954.5	18.0614
		fully repaired	2520.38
Fig.5h, NA-Rrc and RrcDNA (+) strand repair was calculated from Fig. 5e lanes 1-8								Fig.5h, NA-Rrc and RrcDNA (-) strand repair was calculated from Fig. 5f lanes 1-8
Pb probe								Ma probe
Repeat #1
	Time (min)	Band identity	Band intensity	Sum intensity of Rrc, L, and ccc	% repaired (ccc band intensity/sum intensity)				Time (min)	Band identity	Band intensity	Sum intensity of Rrc, L, and ccc	% repaired (ccc band intensity/sum intensity)
RrcDNA	mock	unrepaired	26409.6	32423.1	18.5471			RrcDNA	mock	unrepaired	308.841	7925.06	96.103
		fully repaired	6013.56							fully repaired	7616.22
	deplete	unrepaired	27937.7	29252.2	4.49384				deplete	unrepaired	0	14693.5	100
		fully repaired	1314.55							fully repaired	14693.5
	deplete + PCNA	unrepaired	21463.9	27118.9	20.8526				deplete + PCNA	unrepaired	0	10060.9	100
		fully repaired	5654.98							fully repaired	10060.9
NA-RrcDNA	mock	unrepaired	20068.1	29723.7	32.4844			NA-RrcDNA	mock	unrepaired	4454.12	7804.82	42.9311
		fully repaired	9655.56							fully repaired	3350.69
	deplete	unrepaired	24672.6	26334.5	6.31052				deplete	unrepaired	7983.64	12533.6	36.3023
		fully repaired	1661.84							fully repaired	4550
	deplete + PCNA	unrepaired	20992.9	31491	33.3369				deplete + PCNA	unrepaired	5711.15	14108.6	59.52
		fully repaired	10498.1							fully repaired	8397.42
Repeat #2
	Time (min)	Band identity	Band intensity	Sum intensity of Rrc, L, and ccc	% repaired (ccc band intensity/sum intensity)				Time (min)	Band identity	Band intensity	Sum intensity of Rrc, L, and ccc	% repaired (ccc band intensity/sum intensity)
RrcDNA	mock	unrepaired	23339.9	32593.4	28.3906			RrcDNA	mock	unrepaired	0	11226.1	100
		fully repaired	9253.44							fully repaired	11226.1
	deplete	unrepaired	24912.8	26499.8	5.98858				deplete	unrepaired	792.012	15968.3	95.0401
		fully repaired	1586.96							fully repaired	15176.3
	deplete + PCNA	unrepaired	13137.8	19888	33.9412				deplete + PCNA	unrepaired	223.263	13950.6	98.3996
		fully repaired	6750.23							fully repaired	13727.3
NA-RrcDNA	mock	unrepaired	22639.3	32529.6	30.4041			NA-RrcDNA	mock	unrepaired	10185.7	16794.6	39.3512
		fully repaired	9890.32							fully repaired	6608.85
	deplete	unrepaired	27007.8	29370.4	8.04438				deplete	unrepaired	14038.9	19029.3	26.2251
		fully repaired	2362.67							fully repaired	4990.47
	deplete + PCNA	unrepaired	26811.6	39129.2	31.4794				deplete + PCNA	unrepaired	11330.8	22492.6	49.6241
		fully repaired	12317.6							fully repaired	11161.7
Repeat #3
	Time (min)	Band identity	Band intensity	Sum intensity of Rrc, L, and ccc	% repaired (ccc band intensity/sum intensity)				Time (min)	Band identity	Band intensity	Sum intensity of Rrc, L, and ccc	% repaired (ccc band intensity/sum intensity)
RrcDNA	mock	unrepaired	13548.6	19416.5	30.2214			RrcDNA	mock	unrepaired	154.435	7364.53	97.903
		fully repaired	5867.93							fully repaired	7210.1
	deplete	unrepaired	24360.9	25593.3	4.81562				deplete	unrepaired	1022.43	10481.7	90.2456
		fully repaired	1232.48							fully repaired	9459.27
	deplete + PCNA	unrepaired	16212.8	20632.5	21.4212				deplete + PCNA	unrepaired	108.021	11068.8	99.0241
		fully repaired	4419.74							fully repaired	10960.8
NA-RrcDNA	mock	unrepaired	18912.6	26270.7	28.0086			NA-RrcDNA	mock	unrepaired	13217	19094.9	30.7824
		fully repaired	7358.05							fully repaired	5877.88
	deplete	unrepaired	25367.1	27318	7.14123				deplete	unrepaired	17020.2	23112.8	26.3604
		fully repaired	1950.84							fully repaired	6092.64
	deplete + PCNA	unrepaired	19305.7	26964.1	28.402				deplete + PCNA	unrepaired	12419.5	23501.7	47.1551
		fully repaired	7658.35							fully repaired	11082.3
Summary of numeric data:
	Conditions	NA-RrcDNA Plus strand (Pb probe)			Average	SD			NA-RrcDNA minus strand (Ma probe)			Average	SD
		Repeat #1	Repeat #2	Repeat #3					Repeat #1	Repeat #2	Repeat #3
Bar 1	mock	32.48	30.4	28.01	30.2967	2.23679		Bar 4	42.93	39.35	30.78	37.6867	6.24345
Bar 2	PCNA depleted	6.31	8.04	7.14	7.16333	0.865236		Bar 5	36.3	26.23	26.36	29.63	5.77676
Bar 3	Rescue	33.34	31.48	28.4	31.0733	2.49498		Bar 6	59.52	49.62	47.16	52.1	6.54257
	Conditions	RrcDNA Plus strand (Pb probe)			Average	SD			RrcDNA minus strand (Ma probe)			Average	SD
		Repeat #1	Repeat #2	Repeat #3					Repeat #1	Repeat #2	Repeat #3
Bar 7	mock	18.5	28.39	30.22	25.7033	6.30502		Bar 10	96.1	100	97.9	98	1.95192
Bar 8	PCNA depleted	4.49	5.99	4.82	5.1	0.788226		Bar 11	100	95.04	90.25	95.0967	4.87525
Bar 9	Rescue	20.85	33.94	21.42	25.4033	7.39846		Bar 12	100	98.4	99.02	99.14	0.806722
	P value (two-stage step-up t-test method from Graphpad Prism)
Bar 1 - Bar 2	7.52092e-05
Bar 2 - Bar 3	9.65648e-05
Bar 4 - Bar 5	0.176233
Bar 5 - Bar 6	0.0111674
Bar 7 - Bar 8	0.00484649
Bar 8 - Bar 9	0.00912794
Bar 10 - Bar 11	0.3925
Bar 11 - Bar 12	0.229382

## Sheet: Figure 6
Figure. 6c-h, j-o uncropped gel data
Numerical quantification data
Fig.6c lanes 1-7								Fig. 6c lanes 8-14
	Time (min)	Band identity	Band intensity	Sum intensity of Rrc, L, and ccc	% repaired (ccc band intensity/sum intensity)				Time (min)	Band identity	Band intensity	Sum intensity of Rrc, L, and ccc	% repaired (ccc band intensity/sum intensity)
Rrc, no aphidicolin treatment	0	Rrc + L	9743	9743	0			Rrc, 100 μM aphidicolin treatment	0	Rrc + L	9518.78	9518.78	0
		ccc	0							ccc	0
	1	Rrc + L	10210	10451.7	2.31233				1	Rrc + L	10271.9	10271.9	0
		ccc	241.678							ccc	0
	3	Rrc + L	5843.78	7412.72	21.1655				3	Rrc + L	10634.9	10634.9	0
		ccc	1568.94							ccc	0
	5	Rrc + L	5108.07	7173.14	28.7888				5	Rrc + L	11860.3	11860.3	0
		ccc	2065.06							ccc	0
	10	Rrc + L	4983.2	7538.91	33.9004				10	Rrc + L	11620.8	11620.8	0
		ccc	2555.72							ccc	0
	30	Rrc + L	3764.95	5298.89	28.9483				30	Rrc + L	11446.2	11951	4.22449
		ccc	1533.94							ccc	504.87
	60	Rrc + L	6040.44	8686.45	30.4614				60	Rrc + L	9405.63	11530.8	18.4301
		ccc	2646.01							ccc	2125.13
Fig.6j lanes 1-7								Fig. 6j lanes 8-14
	Time (min)	Band identity	Band intensity	Sum intensity of Rrc, L, and ccc	% repaired (ccc band intensity/sum intensity)				Time (min)	Band identity	Band intensity	Sum intensity of Rrc, L, and ccc	% repaired (ccc band intensity/sum intensity)
Rrc, 100 μM p21_AAA peptide treatment	0	Rrc + L	6262.52	6262.52	0			Rrc, 100 μM p21_WT peptide treatment	0	Rrc + L	7384.18	7384.18	0
		ccc	0							ccc	0
	1	Rrc + L	5181.18	5640.51	8.1435				1	Rrc + L	7645.76	7645.76	0
		ccc	459.335							ccc	0
	3	Rrc + L	3771.76	4816.29	21.6874				3	Rrc + L	7305.64	7305.64	0
		ccc	1044.53							ccc	0
	5	Rrc + L	3705.05	4870.82	23.9337				5	Rrc + L	7564.35	7564.35	0
		ccc	1165.77							ccc	0
	10	Rrc + L	4110.18	5275.82	22.0941				10	Rrc + L	7450.88	7450.88	0
		ccc	1165.65							ccc	0
	30	Rrc + L	3735.47	4698.58	20.498				30	Rrc + L	8080.78	8080.78	0
		ccc	963.113							ccc	0
	60	Rrc + L	3833.88	4826.82	20.5713				60	Rrc + L	8546.2	8546.2	0
		ccc	992.941							ccc	0
Fig. 6i, (+) repair under no aphidicolin treatment was calculated from Fig. 6e lanes 1-7								(+) repair under 100 μM aphidicolin was calculated from Fig. 6e lanes 8-14
probe Pb	Repeat #1							probe Pb	Repeat #1
no aphidicolin								100 μM aphidicolin
Time (min)	Band identity	Band intensity	Sum intensity of Rrc, L, and ccc	% repaired (ccc band intensity/sum intensity)				Time (min)	Band identity	Band intensity	Sum intensity of Rrc, L, and ccc	% repaired (ccc band intensity/sum intensity)
0	unrepaired	12468	12468	0				0	unrepaired	14124.2	14124.2	0
	fully repaired	0							fully repaired	0
1	unrepaired	12023.9	16232.7	25.9281				1	unrepaired	15408.6	15408.6	0
	fully repaired	4208.84							fully repaired	0
3	unrepaired	8978.95	17883.6	49.7924				3	unrepaired	15566.6	15566.6	0
	fully repaired	8904.69							fully repaired	0
5	unrepaired	6705.35	16419.4	59.162				5	unrepaired	16735.8	16735.8	0
	fully repaired	9714.05							fully repaired	0
10	unrepaired	4593.62	14839	69.0435				10	unrepaired	16426.7	16426.7	0
	fully repaired	10245.3							fully repaired	0
30	unrepaired	2275.74	10675	78.6815				30	unrepaired	16646	23451.4	29.0193
	fully repaired	8399.23							fully repaired	6805.45
60	unrepaired	3367.35	13578.6	75.2012				60	unrepaired	10184.2	21669.4	53.0018
	fully repaired	10211.3							fully repaired	11485.2
probe Pb	Repeat #2							probe Pb	Repeat #2
no aphidicolin								100 μM aphidicolin
Time (min)	Band identity	Band intensity	Sum intensity of Rrc, L, and ccc	% repaired (ccc band intensity/sum intensity)				Time (min)	Band identity	Band intensity	Sum intensity of Rrc, L, and ccc	% repaired (ccc band intensity/sum intensity)
0	unrepaired	10716.8	10716.8	0				0	unrepaired	14977.6	14977.6	0
	fully repaired	0							fully repaired	0
1	unrepaired	10800.1	13657.2	20.9201				1	unrepaired	13510.2	13510.2	0
	fully repaired	2857.11							fully repaired	0
3	unrepaired	8135.25	16934.1	51.9594				3	unrepaired	14085.9	14085.9	0
	fully repaired	8798.86							fully repaired	0
5	unrepaired	6625.64	16991.9	61.0071				5	unrepaired	12570.8	12570.8	0
	fully repaired	10366.3							fully repaired	0
10	unrepaired	4512.1	14062.7	67.9145				10	unrepaired	13371	13371	0
	fully repaired	9550.64							fully repaired	0
30	unrepaired	1889.01	12792.6	85.2336				30	unrepaired	13532.8	18889.9	28.3598
	fully repaired	10903.6							fully repaired	5357.13
60	unrepaired	2282.74	14590	84.3541				60	unrepaired	7524.59	18046.2	58.3037
	fully repaired	12307.2							fully repaired	10521.6
probe Pb	Repeat #3							probe Pb	Repeat #3
no aphidicolin								100 μM aphidicolin
Time (min)	Band identity	Band intensity	Sum intensity of Rrc, L, and ccc	% repaired (ccc band intensity/sum intensity)				Time (min)	Band identity	Band intensity	Sum intensity of Rrc, L, and ccc	% repaired (ccc band intensity/sum intensity)
0	unrepaired	10227.8	10227.8	0				0	unrepaired	12075.6	12075.6	0
	fully repaired	0							fully repaired	0
1	unrepaired	10664.9	13195.1	19.1755				1	unrepaired	11961.7	11961.7	0
	fully repaired	2530.23							fully repaired	0
3	unrepaired	7850.39	16911.3	53.5791				3	unrepaired	11567.6	11567.6	0
	fully repaired	9060.93							fully repaired	0
5	unrepaired	5663.1	15159.8	62.644				5	unrepaired	11163.5	11163.5	0
	fully repaired	9496.71							fully repaired	0
10	unrepaired	2890.26	13464.8	78.5347				10	unrepaired	12006.7	12006.7	0
	fully repaired	10574.5							fully repaired	0
30	unrepaired	1110.89	9197.17	87.9214				30	unrepaired	10819.7	16127	32.9092
	fully repaired	8086.28							fully repaired	5307.26
60	unrepaired	1459.67	11369.2	87.1612				60	unrepaired	6599.35	17865.4	63.0606
	fully repaired	9909.54							fully repaired	11266
Fig. 6i, (-) repair under no aphidicolin treatment was calculated from Fig. 6f lanes 1-7								(-) repair under 100 μM aphidicolin was calculated from Fig. 6f lanes 8-14
probe Ma	Repeat #1							probe Ma	Repeat #1
no aphidicolin								100 μM aphidicolin
Time (min)	Band identity	Band intensity	Sum intensity of Rrc, L, and ccc	% repaired (ccc band intensity/sum intensity)				Time (min)	Band identity	Band intensity	Sum intensity of Rrc, L, and ccc	% repaired (ccc band intensity/sum intensity)
0	unrepaired	8530.4	8530.4	0				0	unrepaired	9144.05	9144.05	0
	fully repaired	0							fully repaired	0
1	unrepaired	698.527	9180.75	92.3914				1	unrepaired	999.234	10808.6	90.7552
	fully repaired	8482.23							fully repaired	9809.4
3	unrepaired	707.406	9417.27	92.4882				3	unrepaired	1000.48	10421.2	90.3996
	fully repaired	8709.86							fully repaired	9420.69
5	unrepaired	618.284	9400.73	93.423				5	unrepaired	898.355	11607.9	92.2608
	fully repaired	8782.45							fully repaired	10709.6
10	unrepaired	639.406	9931.68	93.562				10	unrepaired	867.991	10710.1	91.8956
	fully repaired	9292.28							fully repaired	9842.15
30	unrepaired	639.648	8286.92	92.2812				30	unrepaired	1050.18	11648.1	90.9841
	fully repaired	7647.28							fully repaired	10597.9
60	unrepaired	880.941	9554.39	90.7797				60	unrepaired	1093.65	12122.9	90.9786
	fully repaired	8673.45							fully repaired	11029.2
probe Ma	Repeat #2							probe Ma	Repeat #2
no aphidicolin								100 μM aphidicolin
Time (min)	Band identity	Band intensity	Sum intensity of Rrc, L, and ccc	% repaired (ccc band intensity/sum intensity)				Time (min)	Band identity	Band intensity	Sum intensity of Rrc, L, and ccc	% repaired (ccc band intensity/sum intensity)
0	unrepaired	8520.76	8520.76	0				0	unrepaired	15909.3	15909.3	0
	fully repaired	0							fully repaired	0
1	unrepaired	805.82	10953.9	92.6435				1	unrepaired	1376.99	15050.3	90.8507
	fully repaired	10148.1							fully repaired	13673.3
3	unrepaired	662.92	11811.4	94.3875				3	unrepaired	1693.77	18052.1	90.6173
	fully repaired	11148.5							fully repaired	16358.3
5	unrepaired	710.163	9872.97	92.807				5	unrepaired	1119.41	17767.1	93.6996
	fully repaired	9162.81							fully repaired	16647.7
10	unrepaired	872.042	13452.6	93.5177				10	unrepaired	1538.65	18469.8	91.6694
	fully repaired	12580.6							fully repaired	16931.1
30	unrepaired	462.678	9393.08	95.0743				30	unrepaired	1309.89	21028.3	93.7708
	fully repaired	8930.4							fully repaired	19718.4
60	unrepaired	1034.53	14240.7	92.7354				60	unrepaired	972.698	13960.6	93.0325
	fully repaired	13206.1							fully repaired	12987.9
probe Ma	Repeat #3							probe Ma	Repeat #3
no aphidicolin								100 μM aphidicolin
Time (min)	Band identity	Band intensity	Sum intensity of Rrc, L, and ccc	% repaired (ccc band intensity/sum intensity)				Time (min)	Band identity	Band intensity	Sum intensity of Rrc, L, and ccc	% repaired (ccc band intensity/sum intensity)
0	unrepaired	12208.3	12208.3	0				0	unrepaired	10849.2	10849.2	0
	fully repaired	0							fully repaired	0
1	unrepaired	1216.53	13294.9	90.8497				1	unrepaired	1148.11	11986.6	90.4217
	fully repaired	12078.4							fully repaired	10838.5
3	unrepaired	1249.7	14702.2	91.4999				3	unrepaired	853.012	15485	94.4914
	fully repaired	13452.5							fully repaired	14632
5	unrepaired	1379.7	15903.7	91.3246				5	unrepaired	915.456	12023.3	92.386
	fully repaired	14524							fully repaired	11107.8
10	unrepaired	884.577	13809.4	93.5944				10	unrepaired	992.77	14646.4	93.2217
	fully repaired	12924.8							fully repaired	13653.6
30	unrepaired	547.678	13132	95.8295				30	unrepaired	959.991	16320.5	94.1179
	fully repaired	12584.4							fully repaired	15360.5
60	unrepaired	703.749	14337.9	95.0917				60	unrepaired	1004.7	14891.6	93.2532
	fully repaired	13634.2							fully repaired	13886.9
Summary of above numerical data
time (min)	(+)_repaire_Pb no aphidicolin			Average	S.D			time (min)	(+)_repaire_Pb 100 μM aphidicolin			Average	S.D
	Repeat #1	Repeat #2	Repeat #3						Repeat #1	Repeat #2	Repeat #3
0	0	0	0	0	0			0	0	0	0	0	0
1	25.9	20.9	19.2	22	3.48281			1	0	0	0	0	0
3	49.8	52	53.6	51.8	1.90788			3	0	0	0	0	0
5	59.2	61	62.6	60.9333	1.70098			5	0	0	0	0	0
10	69	67.9	78.5	71.8	5.82838			10	0	0	0	0	0
30	78.7	85.2	87.9	83.9333	4.72899			30	29	28.4	32.9	30.1	2.44336
60	75.2	84.4	87.2	82.2667	6.278			60	53	58.3	63.1	58.1333	5.05206
time (min)	(-)_repaire_Ma no aphidicolin			Average	S.D			time (min)	(-)_repaire_Ma 100 μM aphidicolin			Average	S.D	P value between control and 100 μM aphidicolin (two-stage step-up t-test method from Graphpad Prism)
	Repeat #1	Repeat #2	Repeat #3						Repeat #1	Repeat #2	Repeat #3
0	0	0	0	0	0			0	0	0	0	0	0
1	92.4	92.6	90.8	92.5	0.141421			1	90.8	90.9	90.4	90.7	0.264575	0.000396398
3	92.5	94.4	91.5	93.45	1.3435			3	90.4	90.6	94.5	91.8333	2.31157	1.22316e-06
5	93.4	92.8	91.3	93.1	0.424264			5	92.3	93.7	92.4	92.8	0.781025	4.04142e-07
10	93.6	93.5	93.6	93.55	0.0707107			10	91.9	91.7	93.2	92.2667	0.814453	2.85279e-05
30	92.3	95.1	95.8	93.7	1.9799			30	91	93.8	94.1	92.9667	1.70978	6.23623e-05
60	90.8	92.7	95.1	91.75	1.3435			60	91	93	93.3	92.4333	1.25033	0.00657369
Fig. 6p, (+) repair under 100 μM p21_AAA peptide treatment was calculated from Fig. 6i lanes 1-7								(+) repair under 100 μM p21_WT peptide was calculated from Fig. 6i lanes 8-14
probe Pb	Repeat #1							probe Pb	Repeat #1
100 μM p21-AAA peptide								100 μM p21-WT peptide
Time (min)	Band identity	Band intensity	Sum intensity of Rrc, L, and ccc	% repaired (ccc band intensity/sum intensity)				Time (min)	Band identity	Band intensity	Sum intensity of Rrc, L, and ccc	% repaired (ccc band intensity/sum intensity)
0	unrepaired	10307.1	10307.1	0				0	unrepaired	11714.1	11714.1	0
	fully repaired	0							fully repaired	0
1	unrepaired	10796.8	16634.2	35.0929				1	unrepaired	12363.4	12363.4	0
	fully repaired	5837.43							fully repaired	0
3	unrepaired	6291.74	14205.4	55.7087				3	unrepaired	13094	13094	0
	fully repaired	7913.62							fully repaired	0
5	unrepaired	5384.45	13716.6	60.745				5	unrepaired	14771	14771	0
	fully repaired	8332.15							fully repaired	0
10	unrepaired	6394.23	15029.6	57.4557				10	unrepaired	15155.3	15155.3	0
	fully repaired	8635.35							fully repaired	0
30	unrepaired	4329.05	12260.8	64.692				30	unrepaired	16397.9	16397.9	0
	fully repaired	7931.76							fully repaired	0
60	unrepaired	3401.69	10620.2	67.9696				60	unrepaired	16264.3	16264.3	0
	fully repaired	7218.52							fully repaired	0
probe Pb	Repeat #2							probe Pb	Repeat #2
100 μM p21-AAA peptide								100 μM p21-WT peptide
Time (min)	Band identity	Band intensity	Sum intensity of Rrc, L, and ccc	% repaired (ccc band intensity/sum intensity)				Time (min)	Band identity	Band intensity	Sum intensity of Rrc, L, and ccc	% repaired (ccc band intensity/sum intensity)
1	unrepaired	8039.05	12494.3	35.658				1	unrepaired	8865.47	8865.47	0
	fully repaired	4455.2							fully repaired	0
3	unrepaired	4882.81	11857	58.8193				3	unrepaired	7647.03	7647.03	0
	fully repaired	6974.23							fully repaired	0
5	unrepaired	3466.62	11109.1	68.7949				5	unrepaired	8662.4	8662.4	0
	fully repaired	7642.52							fully repaired	0
10	unrepaired	3753.15	10609.1	64.6232				10	unrepaired	8484.52	8484.52	0
	fully repaired	6855.93							fully repaired	0
30	unrepaired	2806.4	10314.6	72.7921				30	unrepaired	10406.1	10406.1	0
	fully repaired	7508.23							fully repaired	0
60	unrepaired	1891.38	9234.77	79.519				60	unrepaired	11030	11030	0
	fully repaired	7343.4							fully repaired	0
probe Pb	Repeat #3							probe Pb	Repeat #3
100 μM p21-AAA peptide								100 μM p21-WT peptide
Time (min)	Band identity	Band intensity	Sum intensity of Rrc, L, and ccc	% repaired (ccc band intensity/sum intensity)				Time (min)	Band identity	Band intensity	Sum intensity of Rrc, L, and ccc	% repaired (ccc band intensity/sum intensity)
1	unrepaired	9489.25	16320.3	41.8562				1	unrepaired	11389.1	11389.1	0
	fully repaired	6831.05							fully repaired	0
3	unrepaired	4469.81	13728.8	67.4421				3	unrepaired	12395.3	12395.3	0
	fully repaired	9259							fully repaired	0
5	unrepaired	2984.45	11546.8	74.1535				5	unrepaired	11686.7	11686.7	0
	fully repaired	8562.37							fully repaired	0
10	unrepaired	3119.15	11105.2	71.9127				10	unrepaired	10946.7	10946.7	0
	fully repaired	7986.05							fully repaired	0
30	unrepaired	2640.67	12121.7	78.2153				30	unrepaired	11631.5	11631.5	0
	fully repaired	9481							fully repaired	0
60	unrepaired	2008.45	10782.3	81.3728				60	unrepaired	12625.7	12625.7	0
	fully repaired	8773.88							fully repaired	0
Fig. 6p, (-) repair under 100 μM p21_AAA peptide treatment was calculated from Fig. 6m lanes 1-7								(-) repair under 100 μM p21_WT peptide was calculated from Fig. 6m lanes 8-14
probe Ma	Repeat #1							probe Ma	Repeat #1
100 μM p21-AAA peptide								100 μM p21-WT peptide
Time (min)	Band identity	Band intensity	Sum intensity of Rrc, L, and ccc	% repaired (ccc band intensity/sum intensity)				Time (min)	Band identity	Band intensity	Sum intensity of Rrc, L, and ccc	% repaired (ccc band intensity/sum intensity)
0	unrepaired	6694.62	6694.62	0				0	unrepaired	6849.45	6849.45	0
	fully repaired	0							fully repaired	0
1	unrepaired	1326.65	9520.39	86.0652				1	unrepaired	1990.18	9593.56	79.255
	fully repaired	8193.74							fully repaired	7603.38
3	unrepaired	1243.36	9374.97	86.7375				3	unrepaired	1865.06	9378.27	80.1129
	fully repaired	8131.62							fully repaired	7513.2
5	unrepaired	1011.23	9819.68	89.702				5	unrepaired	1872.36	9900.68	81.0886
	fully repaired	8808.45							fully repaired	8028.33
10	unrepaired	1224.77	10056.6	87.8213				10	unrepaired	1662.48	9507.51	82.5141
	fully repaired	8831.86							fully repaired	7845.03
30	unrepaired	945.406	8835.68	89.3001				30	unrepaired	1827.77	10389.1	82.4068
	fully repaired	7890.28							fully repaired	8561.33
60	unrepaired	715.527	8497.8	91.5799				60	unrepaired	2244.77	11549.3	80.5636
	fully repaired	7782.28							fully repaired	9304.57
probe Ma	Repeat #2							probe Ma	Repeat #2
100 μM p21-AAA peptide								100 μM p21-WT peptide
Time (min)	Band identity	Band intensity	Sum intensity of Rrc, L, and ccc	% repaired (ccc band intensity/sum intensity)				Time (min)	Band identity	Band intensity	Sum intensity of Rrc, L, and ccc	% repaired (ccc band intensity/sum intensity)
1	unrepaired	4221.86	17311.6	75.6126				1	unrepaired	6533.23	19597.3	66.6627
	fully repaired	13089.8							fully repaired	13064.1
3	unrepaired	3991.33	17153.4	76.7315				3	unrepaired	5034.38	17199.7	70.7298
	fully repaired	13162.1							fully repaired	12165.3
5	unrepaired	3461.84	16841.5	79.4446				5	unrepaired	5965.74	18653	68.0173
	fully repaired	13379.6							fully repaired	12687.3
10	unrepaired	3502.84	16034.7	78.1546				10	unrepaired	4337.79	16416.8	73.5771
	fully repaired	12531.8							fully repaired	12079
30	unrepaired	3426.96	16974.1	79.8106				30	unrepaired	4778.33	18039.8	73.5124
	fully repaired	13547.1							fully repaired	13261.5
60	unrepaired	2315.3	13592.3	82.966				60	unrepaired	4832.26	17950.5	73.0802
	fully repaired	11277							fully repaired	13118.3
probe Ma	Repeat #3							probe Ma	Repeat #3
100 μM p21-AAA peptide								100 μM p21-WT peptide
Time (min)	Band identity	Band intensity	Sum intensity of Rrc, L, and ccc	% repaired (ccc band intensity/sum intensity)				Time (min)	Band identity	Band intensity	Sum intensity of Rrc, L, and ccc	% repaired (ccc band intensity/sum intensity)
1	unrepaired	3422.5	15645.3	78.1245				1	unrepaired	4576.57	14693.9	68.8539
	fully repaired	12222.8							fully repaired	10117.3
3	unrepaired	2468.13	14762.2	83.2808				3	unrepaired	4270.15	15193	71.894
	fully repaired	12294.1							fully repaired	10922.9
5	unrepaired	2258.18	13676.4	83.4885				5	unrepaired	3954.33	15182.7	73.9551
	fully repaired	11418.2							fully repaired	11228.4
10	unrepaired	2041.06	13009	84.3104				10	unrepaired	3212.33	13815.3	76.748
	fully repaired	10968							fully repaired	10602.9
30	unrepaired	1749.89	13323.6	86.8662				30	unrepaired	4230.79	15574.5	72.8351
	fully repaired	11573.7							fully repaired	11343.7
60	unrepaired	1464.36	12098.3	87.8962				60	unrepaired	3733.69	15345.6	75.6693
	fully repaired	10634							fully repaired	11611.9
Summary of above numerical data
time (min)	(+)_repaire_Pb 100 μM p21-AAA peptide			Average	S.D			time (min)	(+)_repaire_Pb 100 μM p21-WT peptide			Average	S.D
	Repeat #1	Repeat #2	Repeat #3						Repeat #1	Repeat #2	Repeat #3
0	0	0	0	0	0			0	0	0	0	0	0
1	35.1	35.7	41.9	37.5667	3.76475			1	0	0	0	0	0
3	55.7	58.8	67.4	60.6333	6.06163			3	0	0	0	0	0
5	60.7	68.8	74.2	67.9	6.79485			5	0	0	0	0	0
10	57.5	64.6	71.9	64.6667	7.20023			10	0	0	0	0	0
30	64.7	72.8	78.2	71.9	6.79485			30	0	0	0	0	0
60	68	79.5	81.4	76.3	7.25052			60	0	0	0	0	0
time (min)	(-)_repaire_Ma 100 μM p21-AAA peptide			Average	S.D			time (min)	(-)_repaire_Ma 100 μM p21-WT peptide			Average	S.D	P value between control and 100 μM aphidicolin (two-stage step-up t-test method from Graphpad Prism)
	Repeat #1	Repeat #2	Repeat #3						Repeat #1	Repeat #2	Repeat #3
0	0	0	0	0	0			0	0	0	0	0	0
1	86.1	75.6	78.1	79.9333	5.48483			1	79.3	66.7	68.9	71.6333	6.73003	6.57675e-05
3	86.7	76.7	83.3	82.2333	5.08462			3	80.1	70.7	71.9	74.2333	5.11599	6.51382e-05
5	89.7	79.4	83.5	84.2	5.18556			5	81.1	68	74	74.3667	6.55769	6.53952e-05
10	87.8	78.2	84.3	83.4333	4.85833			10	82.5	73.6	76.7	77.6	4.51774	9.97015e-05
30	89.3	79.8	86.9	85.3333	4.93997			30	82.4	73.5	72.8	76.2333	5.35195	5.21366e-05
60	91.6	83	87.9	87.5	4.31393			60	80.6	73.1	75.7	76.4667	3.80832	5.3287e-05

## Sheet: Supplementary Figure 1
Supplementary Figure. 1, uncropped gel data
Numerical data
	Protein band signal	relative signal (NE signals set to 1)
PCNA NE (nuclear extract)	3960.35	1
PCNA recombinant	8065.45	2.03655
RFC NE (nuclear extract)	10675.6	1
RFC recombinant	4113.64	0.38533
POLD1 NE (nuclear extract)	6387.43	1
POLD1 recombinant	2050.96	0.321094
LIG1 NE (nuclear extract)	14965	1
LIG1 recombinant	16200.1	1.08254
FEN-1 NE (nuclear extract)	4818.53	1
FEN-1 recombinant	2043.63	0.424119

## Sheet: Supplementary Figure 3
Supplementary Figure. 3b, uncropped gel data
Numerical quantification data
Supplementary Fig.3b lanes 1-4								Supplementary Fig.3b lanes 5-8
	Time (min)	Band identity	Band intensity	Sum intensity of Rrc, L, and ccc	% repaired (ccc band intensity/sum intensity)			Time (min)	Band identity	Band intensity	Sum intensity of Rrc, L, and ccc	% repaired (ccc band intensity/sum intensity)
NA-RrcDNA	120	unrepaired	7098.84	8545.42	16.9281		RrcDNA	120	unrepaired	4005.25	6077.72	34.0996
		fully repaired	1446.58						fully repaired	2072.48
	150	unrepaired	7830.91	9530.03	17.829			150	unrepaired	4149.78	6312.14	34.2571
		fully repaired	1699.11						fully repaired	2162.36
	180	unrepaired	7906.31	9502.54	16.798			180	unrepaired	4815.02	6820.67	29.4054
		fully repaired	1596.23						fully repaired	2005.65
	210	unrepaired	8593.53	10243.9	16.1106			210	unrepaired	4894.68	6863.33	28.6836
		fully repaired	1650.36						fully repaired	1968.65

## Sheet: Supplementary Figure 4
Supplementary Figure. 4c-e, uncropped gel data

## Sheet: Supplementary Figure 5
Supplementary Figure. 5b-c, uncropped gel data
Supplementary Fig. 5d, (+) repair efficiency calculated from Supplementary Fig. 5c
		% Plus strand repaired (Pb probe)			Average	SD
		repeat #1	repeat #2	repeat #3
Bar 1 (60 min)	all proteins	47.7202	32.9615	34.7414	38.4744	8.0564
Bar 2 (60 min)	FEN1 first	8.02145	3.72637	7.71467	6.4875	2.39612
Bar 3 (60 min)	RFC/PCNA/POLD (RPP) first	3.98166	4.54593	6.0466	4.85806	1.06727
		% Plus strand repaired (Pb probe)			Average	SD
		repeat #1	repeat #2	repeat #3
Bar 1 (10 min)	all proteins	41.0323	35.8992	35.4145	37.4487	3.11299
Bar 2 (10 min)	FEN1 first	3.50554	3.04107	4.49176	3.67946	0.740817
Bar 3 (10 min)	RFC/PCNA/POLD (RPP) first	6.43959	3.22732	2.46988	4.0456	2.10757
		% Plus strand repaired (Pb probe)			Average	SD
		repeat #1	repeat #2	repeat #3
Bar 1 (3 min)	all proteins	24.864	20.6261	22.9957	22.8286	2.12386
Bar 2 (3 min)	FEN1 first	4.48759	0.642488	1.60012	2.2434	2.00164
Bar 3 (3 min)	RFC/PCNA/POLD (RPP) first	6.55402	1.57298	3.08888	3.73863	2.5533
	P value (two-stage step-up t-test method from Graphpad Prism)
Bar 1 - Bar 2 (60 min)	0.00274376
Bar 1 - Bar 3 (60 min)	0.00200903
Bar 1 - Bar 2 (10 min)	5.2695e-05
Bar 1 - Bar 3 (10 min)	0.000104011
Bar 1 - Bar 2 (30 min)	0.000257717
Bar 1 - Bar 3 (30 min)	0.000571724

[truncated: 4 more sheets: Supplementary Figure 7, Supplementary Figure 8, Supplementary Figure 9, Supplementary Figure 10]
